# Supplementary material for: Human myiasis in Sub-Saharan Africa: A systematic review
Source: PLoS Negl Trop Dis. 2024 Mar 28;18(3):e0012027. doi: 10.1371/journal.pntd.0012027 (PMC10977789; doi:10.1371/journal.pntd.0012027)
Supplement: S1 Dataset — Sheet A-Number and Percentage of human myiasis-causing fly species. Sheet B-Number and percentage of the Sex of infected patients. Sheet C-Number and percentage of human myiasis types. Sheet D- Summary of selected studies. (XLSX) [file pntd.0012027.s001.xlsx]

## Sheet: SheetA
Species Name	N0.	Percentage
C. anthropophaga	104	66.242
L. cuprina	18	11.465
C. rodhaini	16	10.1911
D. hominis	4	2.54777
L. sericata	3	1.91083
O. vis	2	1.27389
S. nodosa	2	1.27389
Ch. Megacephala	2	1.27389
Ch. Chloropyga	1	0.636943
Sarcophaga spp	2	1.27389
Clogmia albipuntum	1	0.636943
Unidentified spp	2	1.27389
	157	100

## Sheet: SheetB
Sex	N0.	%
Male	61	38.8535
Female	78	49.6815
Unidentified sex	18	11.465
totals	157	100

## Sheet: SheetC
Types of human myiasis	N0.	%
Cutaneous myiasis	86	54.7771
Furuncular myiasis	60	38.2166
Glans penis myiasis	1	0.636943
Vulva myiasis	1	0.636943
Ocular myiasis	4	2.54777
Nasopharyngeal myiasis	1	0.636943
Wound myiasis	2	1.27389
Unidentified myiasis	2	1.27389
TOTAL	157

## Sheet: SheetD
Central Africa
Myiasis type	Patient,	Sex	Fly species	Site of infection	Country reported	No. of patients	Country of infestation	Ref
	Age
Furuncular	29 (average)	M	C. anthropophaga	Various body parts	Central Africa	16	Local infestation	[27]
Furuncular	59	F	C. rodhaini	Scalps	France	1	Cameroon	[28]
Furuncular	50	M	C. anthropophaga	Thorax, back, lower lip	Vienna	1	Cameroon	[29]
Furuncular	46	F	C. anthropophaga	Right lumbar, gluteal region	Panama	1	Central Africa	[30]
Cutaneous	55	M	C. anthropophaga	Left buttock upper thigh	Korea	1	Central Africa	[23]
Cutaneous	46	M	C. anthropophaga	Anterior chest a acromioclavicular joint	Sri-lanka	1	Cameroon	[31]
Cutaneous	54	M	C. anthropophaga	Entire back	Britain	1	Congo	[32]
Glans (penis)	22	M	C. anthropophaga	Near the opening of urethra	Congo	1	Local infestation	[33]
Furuncular	5 months	M	C. anthropophaga	Right shoulder	France	1	Congo	[34]
Furuncular	61	F	C. anthropophaga	sub clavicular	Italy	1	Cameroon	[35]
Furuncular	37	M	C. anthropophaga	Chest & shoulder	Morocco	1	Congo	[36]
Furuncular	59	F	C. rodhaini	Scalp, left parietal temporal part, right flank, upper lip intranasal lesion and abdomen	Morocco	1	Cameroon	[37]
Cutaneous	-	-	D. hominis	leg	Morocco	1	Congo	[38]
East Africa
Myiasis type	Patient Age	Sex	Fly species	Site of infection	Country reported	No. of patients	Country of infestation	Ref
Furuncular	45	F	C. anthropophaga	Left thigh	Sudan	1	Local infestation	[39]
Cutaneous	31, 28	M, F	C. anthropophaga	Trunk penis lower leg, left buttock	Germany	2	East Africa	[40]
Furuncular	21	F	C. anthropophaga	Left finger	Japan	1	Uganda	[41]
Cutaneous	46	F	C. anthropophaga	Upper right arm	Sudan	1	Local infestation	[42]
Furuncular	61	F	C. anthropophaga	Left arm, abdomen, left, thigh	Ethiopia	1	Local infestation	[43]
Furuncular	59, 58	M, F	C. rodhaini	Left shoulder, abdomen	Italy	2	Uganda,	[13]
				Pubis
Furuncular	52	F	C. rodhaini	Right leg	Italy	1	Ethiopia	[13]
Furuncular	42,5	M, M	C. rodhaini	Left buttock, top right side of head & maxilla	Ethiopia	2	Local infestation	[44]
Furuncular	22	F	C. anthropophaga	Right gluteus	Italy	1	Kenya	[17]
Furuncular	56	-	C. anthropophaga	Upper thigh, lower abdomen, lower back	USA	1	Ethiopia	[45]
Ocular	59	M	C. anthropophaga	Right eye lid	Italy	1	Kenya	[46]
Furuncular	-	M	C. rodhaini	Scalp, right arm, left arm, torso	Italy	1	Uganda	[8]
Furuncular	33	M	C. anthropophaga	Left leg	Korea	1	Uganda	[1]
Furuncular	-	-	C. anthropophaga	Left thigh	-	1	Tanzania	[47]
Cutaneous	30	M	C. anthropophaga	Left groin	UK	1	Sierra Leone	[48]
Furuncular	57	F	C. rodhaini	Right thigh	Australia	1	East Africa	[49]
Furuncular	-	M	C. rodhaini	All over the body	Italy	1	Ethiopia	[50]
Cutaneous	52	F	C. rodhaini	-	Germany	1	Tanzania	[51]
Cutaneous	38	M	C. anthropophaga	Left lower back	China	1	Ethiopia	[52]
Cutaneous	55	F	C. rodhaini	Fore head	UK	1	Uganda	[53]
Cutaneous	26	F	C. anthropophaga	Left upper arm	China	1	Uganda	[20]
Cutaneous	26	F	C. rodhaini	Left upper arm	Canada	1	Ethiopia	[54]
Furuncular	4month, 13month	F, -	C. anthropophaga	Aural flanks, chin, and fore legs, Lower trunk, forearm and right arm	Ireland	2	Kenya	[55]
Furuncular	26	M	C. anthropophaga	Fifth digit on foot	USA	1	Tanzania	[56]
Cutaneous	26	M	C. anthropophaga	Back (mid scapular region)	UK	1	Kenya	[57]
West Africa
Myiasis type	Patient Age	Sex	Fly species	Site of infection	Country reported	No. of patients	Country of infestation	Ref
Cutaneous	17	F	C. rodhaini	Left breast	UK	1	Ghana	[58]
Furuncular	42	F	C. anthropophaga	Left buttocks	France	1	Senegal	[28]
Glans penis	10	M	C. anthropophaga	penis	Denmark	1	Senegal	[59]
Cutaneous	-	F	C. anthropophaga	Breast,	Nigeria	28	Local infestation	[60]
				upper
				&lower lips
Furuncular	45	M	C. anthropophaga	Limbs & trunk	India	1	Nigeria	[61]
Cutaneous	29	F	C. anthropophaga	-	US	1	Sierra Leone	[62]
Furuncular	-	F	C. rodhaini	On the thigh, below the breast	Israel	2	Ghana	[63]
Furuncular	16, 17	M, F	C. anthropophaga	Bilateral legs, ankle, left thigh, buttocks	USA	2	Senegal	[64]
Cutaneous	48, 47, 14	M, F, F	C. anthropophaga	Back & nose, shoulder, wrist, back	Slovenia	3	Ghana	[65]
Furuncular	32	F	C. anthropophaga	Thigh, left flank	Britain	1	Gambia	[66]
Cutaneous	30	F	C. anthropophaga	Right leg	Italy	1	Senegal	[67]
Furuncular	45	-	C. anthropophaga	Aural flanks, chin, and fore legs	Vienna	1	Senegal	[68]
Cutaneous	6 weeks	Child	C. anthropophaga	Scalp, dorsal part of trunk, hands, leg	Gambia	1	Local infestation	[11]
Vulva	16	F	C. anthropophaga	vulva	-	1	Senegal	[69]
Cutaneous	50	M	C. anthropophaga	Sole of the left foot	Italy	1	Senegal	[70]
Furuncular	-	-	D. hominis	-	Nigeria	1	Local infestation	[71]
furuncular	29	F	D. hominis	buttocks	Spain	1	Guinea Bissau	[72]
Ocular	24	F	C. anthropophaga	Upper eye lid	France	1	Cape Verde	[73]
Furuncular	12	F	C. anthropophaga	Lower lid of the right eye and forearm	Thailand	1	Ghana	[74]
Cutaneous	55	M	C. anthropophaga	Trunks, arms and legs	USA	1	Nigeria	[22]
Nasopharyngeal	Adult	M	Clogmia albipunctatum	Nose	UK	1	Nigeria	[75]
Cutaneous	27	M	C. anthropophaga	-	Netherlands	1	Gambia	[76]
Furuncular	11month, 10y	-, F	C. anthropophaga	Right arm, thigh	Nigeria	2	Local infestation	[77]
Cutaneous	52	M	D. hominis	Upper lip	UK	1	Gambia	[78]
Furuncular	30	F	C. anthropophaga	Lower back	USA	1	Guinea	[79]
Cutaneous	70	F	C. anthropophaga	Right breast	Nigeria	1	Local infestation	[80]
Cutaneous	24, 23	F, F	C. anthropophaga	Left flank, right thigh	Italy	2	Senegal	[81]
Cutaneous	34, 21	F, F	C. anthropophaga	Breast , breast	Nigeria	2	Local infestation	[82]
South Africa
Myiasis type	Patient Age	Sex	Fly species	Site of infection	Country reported	No. of patients	Country of infestation	Ref
-	22 &57	-	Sarcophaga spp & L. cuprina	Various body part	South Africa	2	Local infestation	[83]
Ocular	10	M	Oestrus ovis	Right and left eye	India	1	South Africa	[84]
-	-	Infants	C. anthropophaga	Arms, buttocks, trunk	South Africa	6	-	[85]
Ocular	27	F	Oestrus ovis	eyes	Greece	1	South Africa	[86]
Furuncular	6-month	F	C. anthropophaga	Thighs, trunk	Malawi	1	Local infestation	[19]
Furuncular	39	M	C. anthropophaga	Left eye, right thigh, left buttocks	UK	1	Angola	[87]
Wound or traumatic	51	M	L. cuprina	foot	South Africa	1	Local infestation	[88]
Cutaneous	28	F	C. anthropophaga	Upper arms, wrist & inner thigh	Australia	1	South Africa	[89]
Furuncular	57	F	-	Left shoulder, back, left arm, right thigh, popliteal fossa	UK	1	South Africa	[90]
Furuncular	38	M	C. anthropophaga	Right side of his scalp	UK	1	South Africa	[91]
Cutaneous	56 (average)	M(14),	L. cuprina ,L. sericata, C.megacephala, C. chloropyga, Sarcophaga, 2UI	Different body parts	South Africa	25	Local infestation	[92]
		F(11)
